# Supplementary material for: Association of Antibiotic Use during the First 6 Months of Life with Body Mass of Children
Source: Antibiotics (Basel). 2022 Apr 11;11(4):507. doi: 10.3390/antibiotics11040507 (PMC9033100; doi:10.3390/antibiotics11040507)
Supplement: Supplementary file 1 [file antibiotics-11-00507-s001.zip]

Archive with 1 entries (1 files):
- antibiotics-1632021-supplementary.pdf
